# Supplementary material for: Status on Genetic Resistance to Rice Blast Disease in the Post-Genomic Era
Source: Plants (Basel). 2025 Mar 5;14(5):807. doi: 10.3390/plants14050807 (PMC11901910; doi:10.3390/plants14050807)
Supplement: Supplementary file 1 [file plants-14-00807-s001.zip]

Archive with 1 entries (1 files):
- plants-3458770-supplementary.pdf
